# Supplementary material for: Climate Change Impacts on Suitable Habitats of the Endangered Parnassius imperator, an Alpine Butterfly Endemic to China
Source: Insects. 2026 Jun 16;17(6):635. doi: 10.3390/insects17060635 (PMC13301734; doi:10.3390/insects17060635)
Supplement: Supplementary file 1 [file insects-17-00635-s001.zip]

Archive with 6 entries (6 files):
- Figure S1.tif
- Figure S2.tif
- Table S1. The occurrence records of Parnassius imperator used in the models.pdf
- Table S2. The environmental variables considered in this study.pdf
- Table S3. The suitable areas of Parnassius imperator under current environmental conditions.pdf
- Table S4. The suitable areas of Parnassius imperator under future scenarios.pdf
